# Supplementary material for: Workplace Health Promotion and Mental Health: Three-Year Findings from Partnering Healthy@Work
Source: PLoS One. 2016 Aug 11;11(8):e0156791. doi: 10.1371/journal.pone.0156791 (PMC4981343; doi:10.1371/journal.pone.0156791)
Supplement: S1 Appendix — (ZIP) [file pone.0156791.s001.zip]

Archive with 3 entries (3 files):
- S1_Appendix-3.tif
- S1_Appendix-2.tif
- S1_Appendix-1.tif
